# Supplementary material for: Unveiling the evolutionary pathways of Ochoterenella: a new species discovery and its phylogenetic implications
Source: Parasitology. 2025 Jul 3;152(7):677–96. doi: 10.1017/S0031182025100462 (PMC12418290; doi:10.1017/S0031182025100462)
Supplement: Rebêlo et al. supplementary material 1 — Rebêlo et al. supplementary material [file S0031182025100462sup001.xlsx]

## Sheet: Planilha1
Table S1: Diversity of the genus Ochoterenella. For each species are indicated: the authority, host species, host family and the geographic locality (▲Males unknown, ●Type host, *Type locality).
INFORMATION Article title: Unveiling the Evolutionary Pathways of Ochoterenella: A New Species Discovery and its Phylogenetic Implications; Author names: Gabriel Lima Rebêlo1*, Jorge Kevin da Silva Neves1, Fred Haick1, Ronald Ferreira Jesus1, Karina Varella2, Luiz Felipe Ferreira Trindade1, Letícia de Aguiar da Costa1, Fabrícia de Jesus Paiva da Fonseca Sizo1, Arnaldo Maldonado Júnior2, Carlos Ed…
Species	Host Family	Host Species	Country	Locality	Latitude	Longitude	References
Ochoterenella albareti▲ (=Waltonella albareti) Bain, Kim and Petiti, 1979	Bufonidae	Rhinella marina● (=Bufo marinus) Linnaeus, 1758	Guyana	Sinnamary (coastal region)*	5°23'38.93"N	52°57'49.40"W	Bain et al. 1979; Speare, 1990
Ochoterenella caballeroi▲ Esslinger, 1987	Bufonidae	R. marina● (=B. marinus)	Mexico	Chiapas, Huixtla*	15° 9' 9.60"N	92° 29'18.95"W	Esslinger, 1987
O. caballeroi▲	Bufonidae	R. marina● (=B. marinus)	Costa Rica	San José	10°0'34.20"N	84°8'32.04"W	Esslinger, 1987
Ochoterenella casiraghii n. sp. Rebêlo, Neves and Melo, 2025	Hylidae	Boana geographica● (Spix, 1824)	Brazil	"Beija-Flor Brilho de Fogo" Extractive Reserve, Pedra Branca do Amaparí municipality, Amapá state*	0°47'30.6"N	51°58'42.1"W	present study
O. casiraghii n. sp.	Hylidae	B. geographica●	Brazil	"Cancão" Municipal Natural Park, Serra do Navio municipality, Amapá state	00°54'09"N	52°00'18"W	present study
O. casiraghii n. sp.	Hylidae	Boana multifasciata (Günther, 1859)	Brazil	"Centro Nacional de Primatas", Ananindeua municipality, Pará state	1°22'55.39"S	48°22'53.35"W	present study
Ochoterenella chiapensis▲ Esslinger, 1988	Bufonidae	R. marina● (=B. marinus)	Mexico	Chiapas, Huixtla*	15°7'41.26"N	92°29'13.50"W	Esslinger, 1988a
O. chiapensis▲	Bufonidae	R. marina● (=B. marinus)	Guatemala	Guatemala	90°2'44.84"W	90 2 44.84 W	Esslinger, 1988a
Ochoterenella complicata▲ Esslinger, 1989	Bufonidae	R. marina●	Colombia	Rio Raposo*	3°39'37.41"N	77°2'21.25"W	Esslinger, 1989
Ochoterenella convoluta (=Foleyella convoluta, Waltonella convoluta) (Molin, 1858) Esslinger, 1986	Hylidae	Boana faber (=Hyla faber) Wied-Neuwied, 1821	Brazil	Not reported	_	_	Travassos, 1929; Walton, 1935
O. convoluta	Hylidae	Dendropsohus microcephalus (=Hyla microcephala) (Cope, 1886)	Brazil	Amazonas state, not reported	_	_	Azevedo-Ramos et al. 1998
O. convoluta	Leptodactylidae	Leptodactylus fuscus (=Leptodactylus sibilatrix and Leptodactylus typhonius) Schneider, 1799	Brazil	Not reported	_	_	Walton, 1935, Vicente et al.1991
O. convoluta	Leptodactylidae	Leptodactylus latrans (=Leptodactylus ocellatus) Steffen, 1815	Brazil	Not reported	_	_	Travassos, 1929; Esslinger, 1986
O. convoluta	Leptodactylidae	Leptodactylus pentadactylus● Laurenti, 1768	Brazil	Not reported	_	_	Travassos, 1929; Walton, 1935; Vicente et al.1991
O. convoluta	Leptodactylidae	Leptodactylus syphax Bokermann, 1969	Brazil	Maranguape mountain, Ceará state	3°55'22.47"S	38°41'55.00"W	Oliveira et al. 2022
O. convoluta	Leptodactylidae	Leptodactylus vastus Lutz, 1930	Brazil	Maranguape mountain, Ceará state	3°55'22.47"S	38°41'55.00"W	Oliveira et al. 2022
O. convoluta	Hylidae	Scinax fuscomarginatus (=Scinax trilineatus) Lutz, 192	Brazil	Amazonas state, not reported	_	_	Azevedo-Ramos et al. 1998
O. convoluta	Hylidae	Scinax nebulosus Spix, 1824	Brazil	Amazonas state, not reported	_	_	Azevedo-Ramos et al. 1998
O. convoluta	Bufonidae	R. marina (=B. marinus)	Brazil	Not reported	_	_	Vicente et al. 1991
Ochoterenella digiticauda Caballero, 1944	Hylidae	Boana albopunctata (=Hyla albopunctata) Spix, 1824	Brazil	Cachimbo municipality, Pará state	8°36'8.02"S	8°36'8.02"S	Vicente et al. 1991
O. digiticauda	Hylidae	Boana lanciformis (=Hypsiboas lanciformis) Cope, 1871	Ecuador	Santa Cecilia	2°10'17.69"S	79°48'7.99"W	Dyer & Altig, 1977
O. digiticauda	Hylidae	Boana lundii (=Hypsiboas lundii) Burmeister, 1856	Brazil	Sacramento municipality, Minas Gerais State	19°52'34.25"S	47°25'30.77"W	Toledo et al. 2013
O. digiticauda	Craugastoridae	Craugastor ranoides Cope, 1866	Costa Rica	Isla Bonita	10°14'37.09"N	84°10'9.23"W	Goldberg and Bursey, 2008a
O. digiticauda	Craugastoridae	Craugastor taurus Taylor, 1958	Costa Rica	Isla Bonita	11°14'37.09"N	85°10'9.23"W	Goldberg and Bursey, 2008a
O. digiticauda	Leptodactylidae	Leptodactylus labyrinthicus Spix, 1824	Brazil	Cachimbo - Pará	8°58'26.98"S	54°57'57.99"W	Vicente et al. 1991
O. digiticauda	Leptodactylidae	L. latrans (=L. ocellatus)	Brazil	Volta Redonda municipality, Rio de Janeiro state	22°30'15.49"S	44°5'26.26"W	Vicente & Freitas, 1976; Vicente et al. 1991
O. digiticauda	Leptodactylidae	Leptodactylus mystaceus (Spix, 1824)	Peru	Amazonas, Cuzco	13°29'53.16"S	71°55'55.79"W	Chero et al. 2023
O. digiticauda	Leptodactylidae	L. pentadactylus	Brazil	Cachimbo - Pará	8°36'8.02"S	55°16'17.44"W	Vicente et al. 1991
O. digiticauda	Leptodactylidae	L. vastus	Brazil	"Sete Cidades" National Park, Piracuruca municipality, Piauí state	4°05'32"S	41°40'48"W	Benício et al. 2022
O. digiticauda	Leptodactylidae	L. vastus	Brazil	"Nazareth Eco Resort", José de Freitas municipality, Piauí state	4°48'1"S	42°36'43"W	Benício et al. 2022
O. digiticauda	Leptodactylidae	L. vastus	Brazil	University Federal of Piauí, Picos municipality, Piauí state	7°4'56.03"S	41°26'11.25"W	Benício et al. 2022
O. digiticauda	Ranidae	Lithobates dunni (=Rana dunni) Zweifel, 1957	Mexico	Del Lago de Patzcuaro, Michoacán	19°34'28.59"N	101°36'58.02"W	Pulido-Flores, 1994
O. digiticauda	Ranidae	Lithobates vaillanti (=Rana vaillanti) Brocchi, 1877	Mexico	Los Tuxtlas, Veracruz	18°24'54.86"N	95°9'15.18"W	Goldberg et al. 2002
O. digiticauda	Bufonidae	Rhinella diptycha (=Bufo paracnemis) Cope, 1862	Brazil	"Reserva Particular do Patrimônio Natural Foz do Rio Aguapeí" (RPPN), municipalities of Castilho, São João do Pau d´Alho, and Paulicéia, São Paulo state	21°3'3.11"S	51°44'24.15"W	Aguiar et al. 2021
O. digiticauda	Bufonidae	R. diptycha	Paraguay	Isla Valle	25°16'57.91"S	57°23'43.98"W	Lent and Freitas, 1946
O. digiticauda	Bufonidae	R. diptycha	Paraguay	Assunção	25°15'49.49"S	57°34'33.07"W	Lent and Freitas, 1946
O. digiticauda	Bufonidae	R. diptycha	Paraguay	Coronel Bogado	27°9'40.24"S	56°14'33.51"W	Lent and Freitas, 1946
O. digiticauda	Bufonidae	R. diptycha	Paraguay	Chaco	22°7'38.73"S	60°27'24.43"W	Lent and Freitas, 1946
O. digiticauda	Bufonidae	Rhinella icterica (=Bufo ictericus) Spix, 1824	Brazil	Maicuru, Pará state	0°57'56.15"S	54°26'22.58"W	Vicente et al. 1991
O. digiticauda	Bufonidae	R. marina● (=B. marinus)	Costa Rica	San José	9°50'36.94"N	84°1'54.07"W	Brenes and Bravo-Hollis, 1959
O. digiticauda	Bufonidae	R. marina●	Brazil	Maicuru, Pará state	0°57'56.15"S	54°26'22.58"W	Travassos and Freitas, 1964; Vicente et al. 1991
O. digiticauda	Bufonidae	R. marina●	Jamaica	Saint-Catherine	17°55'57.57"N	76°58'35.38"W	Wong and Bundy, 1985
O. digiticauda	Bufonidae	R. marina●	Mexico	Chiapas, Huixtla*	15°8'19.09"N	92°24'39.56"W	Esslinger 1986
O. digiticauda	Bufonidae	R. marina●	Mexico	Los Tuxtlas, Veracruz	18°30'48.09"N	95°10'26.85"W	Esslinger 1986; Goldberg et al. 2002
O. digiticauda	Bufonidae	R. marina●	Mexico	Chamela, Jalisco	19°31'36.38"N	105°4'25.66"W	Galicia-Guerrero et al., 2000
O. digiticauda	Bufonidae	R. marina●	Mexico	Temascal Dam	18°14'13"N	95°25'04"W	Espinoza-Jiménez et al. 2007; Paredes-León et al. 2008
O. digiticauda	Bufonidae	R. marina●	Mexico	Cerro de Oro	18°00'17"N	96°16'21"W	Espinoza-Jiménez et al. 2007; Paredes-León et al. 2008
O. digiticauda	Bufonidae	Rhinella poeppigii (Tschudi, 1845)	Peru	Amazonas, Cuzco	5°47'1.31"S	78°22'58.47"W	Chero et al. 2015, 2023
O. digiticauda	Hylidae	Smilisca sordida Peters, 1863	Costa Rica	Puntarenas	9°58'40.24"N	84°49'45.92"W	Goldberg and Bursey, 2008b
O. digiticauda	Hylidae	S. sordida	Costa Rica	San José	9°55'28.93"N	84°5'25.49"W	Goldberg and Bursey, 2008b
O. digiticauda	Hylidae	Trachycephalus mesophaeus (=Hyla mesophaea) Hensel, 1867	Brazil	Angra dos Reis municipality, Rio de Janeiro state	22°59'10.11"S	44°15'42.14"W	Vicente et al. 1991
Ochoterenella dufourae▲ (=Waltonella dufourae) Bain, Kim & Petiti, 1979	Bufonidae	R. marina● (=B. marinus)	French Guyana	Cayenne, rovenant de Maripasoula*	3°39'10.93"N	54°0'26.01"W	Bain et al. 1979
Ochoterenella esslingeri Souza-Lima & Bain, 2012	Hylidae	Bokermannohyla luctuosa● Pombal & Haddad, 1993	Brazil	Juiz de Fora, Minas Gerais state*	21°47'45.3"S	43°22'14.9"W	Lima et al. 2012
Ochoterenella figueroai Esslinger, 1988	Bufonidae	R. marina● (=B. marinus)	Mexico	Chiapas, Huixtla	15°5'35.64"N	92°28'13.33"W	Esslinger, 1988b
O. figueroai	Bufonidae	R. marina	Guatemala	Guatemala*	15°47'36.83"N	90°13'31.05"W	Esslinger, 1988b
O. figueroai	Bufonidae	R. poeppigii	Peru	Amazonas	5°46'58.80"S	78°23'1.12"W	Chero et al. 2015
Ochoterenella guyanensis (=Waltonella guyanensis) Bain & Prod’Hon, 1974	Bufonidae	R. marina● (=B. marinus)	Guyana	Maripassoula*	3°43'11.35"N	53°56'9.63"W	Bain & Prod’Hon, 1974
Ochoterenella lamothei▲ Esslinger, 1988	Bufonidae	R. marina● (=B. marinus)	Mexico	Chiapas, Huixta*	15°8'15.59"N	92°27'57.31"W	Esslinger, 1988a
Ochoterenella nanolarvata▲ Esslinger, 1987	Bufonidae	R. marina● (=B. marinus)	Guatemala	Guatemala	15°43'15.41"N	90°11'56.48"W	Esslinger, 1987
O. nanolarvata▲	Bufonidae	R. marina●	Mexico	Oaxaca, Tuxtepec*	18°4'51.02"N	96°8'30.95"W	Esslinger, 1987
Ochoterenella oumari (=Waltonella oumari) Bain, Kim & Petit, 1979	Bufonidae	R. marina● (=B. marinus)	Guyana	Maripasoula*	3°43'58.56"N	54°3'43.34"W	Bain et al. 1979
Ochoterenella royi (=Waltonella royi) Bain, Kim & Petit, 1979	Bufonidae	R. marina● (=B. marinus)	Guyana	Maripasoula*	3°38'28.76"N	54°1'44.15"W	Bain et al. 1979
O. royi	Bufonidae	R. marina	Venezuela	Yutaje	6°16'43.79"N	66°0'41.72"W	Ferri et al. 2011
Ochoterenella scalaris (=Foleyella scalaris, Waltonella scalaris) (Travassos, 1929) Esslinger, 1986	Leptodactylidae	L. latrans● (=L. ocellatus)	Brazil	Not reported	_	_	Travassos, 1929; Walton, 1935; Vicente et al. 1991
O. scalaris	Leptodactylidae	Leptodactylus pustulatus Peters, 1870	Brazil	"Parque Estadual do Cantão Caseara", Tocantins state	9°20'54.1"S	49°56'37.3"W	Goldberg et al. 2009
Ochoterenella vellardi (=Foleyella vellardi, Waltonella vellardi) (Travassos, 1929) Esslinger, 1986	Hylidae	Boana fasciata (=Hyla fasciata) Günther, 1858	Peru	Cuzco Amazonico	12°34'60.00"S	69°5'0.01"W	Bursey et al. 2001
O. vellardi	Hylidae	Osteocephalus taurinus Steindachner, 1862	Peru	Cuzco Amazonico	12°34'60.00"S	69°5'0.01"W	Bursey et al. 2001
O. vellardi	Strabomantidae	Pristimantis relictus Roberto, Loebmann, Lyra, Haddad, & Ávila, 2022	Brazil	Maranguape mountain, Ceará state	3°55'58.10"S	38°42'55.84"W	Oliveira et al. 2022
O. vellardi	Bufonidae	R. icterica	Brazil	São Luiz do Paraitinga municipality, São Paulo state	23°13'18.92"S	45°18'38.01"W	Toledo et al. 2018
O. vellardi	Bufonidae	R. marina● (=B. marinus)	Brazil	Niterói municipality, Rio de Janeiro state (?)*	22°52'51.26"S	43°5'32.27"W	Travassos, 1929, Walton, 1935, Vicente et al. 1991
O. vellardi	Bufonidae	R, marina●	Peru	Amazonian Studies	6°27'52.42"S	76°21'7.73"W	Toledo et al. 2017
O. vellardi	Bufonidae	R. marina●	Peru	Cordillera Escalera Reserve	6°27'41.30"S	76°18'42.56"W	Toledo et al. 2018
O. vellardi	Bufonidae	Rhinella margaritifera (=Bufo typhonius) Laurenti, 176	Peru	Escalera Reserve	12°34'60.00"S	69°5'0.01"W	Bursey et al. 2001
References
Aguiar, A, Morais, DH, Silva, LAF, Anjos, LA, Foster, OC and Silva, RJ (2021) Biodiversity of anuran endoparasites from a transitional area between the Atlantic Forest and Cerrado biomes in Brazil: New records and remarks. Zootaxa 4948, 1–41. doi. 10.11646/zootaxa.4948.1.1
Azevedo-Ramos, C, Santos, MMQ and Oliveira, VRL (1998) Helminths of three Amazonian treefrogs: interspecific differences in prevalence and infection intensity of parasites. Journal of the Brazilian Association for the Advancement of Science 50, 361–363.
Bain, O and Prod’Hon, J (1974) Homogénéité des Filaires de Batraciens des genres Waltonella, Ochoterenella et Madochotera; création des Waltonellinae n. subfam. Annales de Parasitologie Humaine et Comparée 49, 721–739. 10.1051/parasite/1974496721.
Bain, O, Kim, DG and Petit, G (1979) Diversité spécifique des filaires du genre Waltonella coexistant chez Bufo marinus. Bulletin du Muséum national d’histoire naturelle 1, 199–212. doi.10.5962/p.283225.
Benício, RA, Santos, RS, Freire, SM, Ávila, RW, Silva, RJ and Fonseca, MG (2022) Diversity of helminth parasites in amphibians from northeastern Brazil. Biologia 77, 2571–2579. doi.10.1007/s11756-022-01132-5.
Brenes, RR and Bravo-Hollis, M (1959) Helmintos de la Republica de Costa Rica. VIII. Nematoda 2. Algunos nematodes de Bufo marinus marinus (L.) y algunas consideraciones sobre los generos Oxysomatium y Aplectana. Revista de Biología Tropical 7, 35–55. doi. 10.15517/rev.biol.trop.1959.29069.
Bursey, CR, Goldberg, SR and Parmelee, JR (2001) Gastrointestinal helminths of 51 species of anurans from Reserva Cuzco Amazónico, Peru. Comparative Parasitology 68, 21–35.
Chero, J, Cruces, C, Iannacone, J, Sáez, G, Alvariño, L, Guabloche, A, Romero, S, Tuesta, E, Morales, V and Silva, RJ (2015) Ecological indices of helminth parasites of the Andean toad Rhinella poeppigii (Tschudi, 1845) (Anura: Bufonidae) from Peru. The Biologist 13, 111–124.
Chero, DJ, Cruces, CL, Cacique, ER, Ponce, JA, Iannacone, J, Alvariño, L, Sanchez, L, Sáez, G, Lopez, J and Silva, RJ (2023) A comprehensive update on helminth parasite biodiversity and richness in Peruvian amphibians. Diversity 15, 1169. doi: 10.3390/ d15121169.
Dyer, WG and Altig, R (1977) Helminths of some Ecuadorian anurans. Herpetologica 33, 293–296. doi. http://www.jstor.org/stable/3891944.
Espinoza-Jiménez, A, García-Prieto, L, Osorio-Sarabia, D, León-Règagnon, V (2007) Checklist of helminth parasites of the cane toad, Bufo marinus (Anura: Bufonidae) from Mexico. Journal of Parasitology 93, 937-944. doi. 10.1645/GE-1047R.1
Esslinger, JH (1986) Redescription of Ochoterenella digiticauda Caballero, 1944 (Nematoda: Filarioidea) from the toad, Bufo marinus, with a redefinition of the genus Ochoterenella Caballero, 1944. Proceedings of the Helminthological Society of Washington 53, 210–217.
Esslinger, JH (1987) Ochoterenella caballeroi sp. n. and O. nanolarvata sp. n. (Nematoda: Filarioidea) from the toad Bufo marinus. Proceedings of the Helminthological Society of Washington 54, 126–132.
Esslinger, JH (1988a) Ochoterenella chiapensis n. sp. (Nematoda: Filarioidea) from the toad Bufo marinus in Mexico and Guatemala. Transactions of the American Microscopical Society 107, p. 203–208. doi. 10.2307/3226462.
Esslinger, JH (1988b) Ochoterenella figueroai sp. n. and O. lamothei sp. n. (Nematoda: Filarioidea) from the Toad Bufo marinus. Proceedings of the Helminthological Society of Washington 55, 146–154.
Esslinger, JH (1989) Ochoterenella complicata n. sp. (Nematoda: Filarioidea) from the toad Bufo marinus in Western Colombia. Transactions of the American Microscopical Society 108, 197–203. doi. 10.2307/3226375.
Ferri, E, Bain, O, Barbuto, M, Martin, C, Lo, N, Uni, S, Landmann, F, Baccei, SG, Guerrero, R, Lima, SS, Bandi, C, Wanji, S, Diagne, M and Casiraghi, M (2011). New insights into the evolution of Wolbachia infections in filarial nematodes inferred from a large range of screened species. Plos one 6, e20843. doi.10.1371/journal.pone.0020843.
Galicia-Guerrero, S, Bursey, CR, Goldberg, SR and Salgado-Maldonado, G (2000) Helminths of two sympatric toad species, Bufo marinus (Linnaeus) and Bufo marmoreus Wiegmann, 1833 (Anura: Bufonidae) from Chamela, Jalisco, Mexico.Comparative Parasitology 67, 210–217.
Goldberg, SR, Bursey, CR, Salgado-Maldonado, G, Báez, R and Cañeda, C (2002) Helminth parasites of six species of anurans from Los Tuxtlas and Catemaco Lake, Veracruz, Mexico. The Southwestern Naturalist 47, 293–299. doi. 10.2307/3672917.
Goldberg, SR and Bursey, CR (2008a) Helminths from 10 species of Brachycephalid frogs (Anura: Brachycephalidae) from Costa Rica. Comparative Parasitology 75, 255–262. doi. 10.1654/4327.1.
Goldberg, SR and Bursey, CR (2008b) Helminths from fifteen species of frogs (Anura, Hylidae) from Costa Rica. Phyllomedusa 7, 25–33. doi. 10.11606/issn.2316-9079.v7i1p24-33
Goldberg, SR, Bursey, CR, Caldwell, JP and Shepard, DB (2009) Gastrointestinal helminths of six sympatric species of Leptodactylus from Tocantins State, Brazil. Comparative Parasitology 76, 258–266. doi. 10.1654/4368.1.
Lent, H, Freitas, JF and Proença, MC (1946) Alguns helmintos de batráquios colecionados no Paraguai. Memórias do Instituto Oswaldo Cruz 44, 195–214. doi. 10.1590/S0074-02761946000100007.
Lima, SS, Marun, B, Alves, PV and Bain, O (2012) Ochoterenella esslingeri n. sp. (Nematoda: Onchocercidae: Waltonellinae) from Bokermannohyla luctuosa (Anura: Hylidae) in Minas Gerais, Brazil, with notes on Paraochoterenella Purnomo & Bangs, 1999. Parasite 19, 341–350. doi. 10.1051/parasite/2012194341.
Oliveira, CR, Mascarenhas, W, Batista-Oliveira, D, Castro-Araújo, K, Ávila, RW and Borges-Nojosa, DM (2022) Endoparasite community of anurans from an altitudinal rainforest enclave in a Brazilian semiarid area. Journal of Helminthology 96, 1–17. doi. 10.1017/S0022149X22000499.
Paredes-León, R, García-Prieto, L, Guzmán-Cornejo, C, León-Regagnon, V and Pérez, TM (2008) Metazoan parasites of Mexican amphibians and reptiles. Zootaxa 1904, 1–166.
Pulido-Flores, G (1994) Helmintos de Rana dunni especie endemic del lago de Patzcuardo, Michoacan, Mexico. Anales del Instituto Biologia, Universidad Nacional de Mexico 65, 205– 207.
Toledo, GM, Fiorillo, BF, Silva, RJ, Anjos, LA and Prado, C (2013) Occurrence of Ochoterenella digiticauda (Nematoda: Onchocercidae) infecting the gladiator frog Hypsiboas lundii (Anura: Hylidae) in Brazil. Herpetology Notes 6, 47–50. doi. http://hdl.handle.net/11449/74841
Toledo, GM., Fonseca, MG, Iannacone, J, Callirgos, JMC, Vidaurre, CUM and Silva, RJ (2017) Helminth parasites of Rhinella marina (Linnaeus, 1758) (Anura: Bufonidae) from Tarapoto, Peru. The biologist 15, 459–468. doi. 10.24039/RTB2017152203
Toledo, GM, Schwartz, HO, Nomura, HAQ, Aguiar, A, Velota, RA. MV, Silva, RJ and Anjos, LA (2018). Helminth community structure of 13 species of anurans from Atlantic rainforest remnants, Brazil. Journal of Helminthology 92, 438–444. doi. 10.1017/S0022149X17000608.
Speare, R (1990) A review of the diseases of the cane toad, Bufo marinus, with comments on biological control. Australian Wildlife Research 17, 387–410. doi.10.1071/WR9900387.
Travassos, L (1929) Filaridés des batraciens du Brésil. Comptes rendus des séances de la Societé de Biologie 100, 967–968.
Travassos, L and Freitas, JFT (1964) Pesquisas helmintológicas realizadas em Maicuru, estado do Pará. Publicações Avulsas - Conselho Nacional de Pesquisas, Instituto Nacional de Pesquisas da Amazônia Museu Paraense Emílio Goeldi 2, 1–17.
Vicente, JJ and Santos, E (1976) Fauna helmintológica de Leptodactylus ocellatus (L.) de Volta Redonda, Estado do Rio de Janeiro. Atas Sociedade de Biologia do Rio de Janeiro 18, 27–42.
Vicente, JJ, Rodrigues, HO, Gomes, DC and Pinto, RM (1991) Nematóides do Brasil. 2ª Parte: Nematóides de Anfíbios. Revista Brasileira de Zoologia 7, 549–626. doi. 10.1590/S0101-81751990000400015.
Walton, AC (1935) The Nematoda as parasites of Amphibia. II. Journal of Parasitology 21, 27–50. doi. 10.2307/3271792.
Wong, MS and Bundy, DAP (1985) Population distribution of Ochoterenella digiticauda (Nematoda: Onchocercidae) and Mesocoelium monas (Digenea: Brachycoeliidae) in naturally infected Bufo marinus (Amphibia: Bufonidae) from Jamaica. Parasitology 90, 457–461. doi. 10.1017/S0031182000055451.
