# Supplementary material for: Unveiling the evolutionary pathways of Ochoterenella: a new species discovery and its phylogenetic implications
Source: Parasitology. 2025 Jul 3;152(7):677–96. doi: 10.1017/S0031182025100462 (PMC12418290; doi:10.1017/S0031182025100462)
Supplement: Rebêlo et al. supplementary material 2 — Rebêlo et al. supplementary material [file S0031182025100462sup002.xlsx]

## Sheet: MatrixOutput
Table S2: Pairwise sequence comparisons of partial sequences of the cox1 among sequences of Onchocercidae species parasites of amphibians and reptiles. Names, GenBank accession numbers and percentage divergences.
INFORMATION Article title: Unveiling the Evolutionary Pathways of Ochoterenella: A New Species Discovery and its Phylogenetic Implications; Author names: Gabriel Lima Rebêlo1*, Jorge Kevin da Silva Neves1, Fred Haick1, Ronald Ferreira Jesus1, Karina Varella2, Luiz Felipe Ferreira Trindade1, Letícia de Aguiar da Costa1, Fabrícia de Jesus Paiva da Fonseca Sizo1, Arnaldo Maldonado Júnior2, Carlos Ed…
Species	O.chabaudi (KP760204)	O. petersi (KP760205)	F. mayenae (KC130678)	F. mayenae (KC130679)	F. mayenae (KC130683)	F. mayenae (KC130686)	F. mayenae (KC130681)	F. mayenae (KC130676)	F. mayenae (KC130675)	F. mayenae (KC130682)	F. mayenae (KC130677)	F. mayenae (KC130685)	F. mayenae (KC130684)	F. striatus (MZ662824)	Foleyellides sp.1 (OR264573)	Foleyellides sp.1 (OR264574)	Foleyellides sp.1 (OR264575)	Foleyellides sp.1 (OR264576)	F. calakmulensis (OR264566)	F. calakmulensis (OR264553)	F. calakmulensis (OR264569)	F. calakmulensis (OR264546)	F. calakmulensis (OR264567)	F. calakmulensis (OR264563)	F. calakmulensis (OR264549)	F. calakmulensis (OR264545)	F. calakmulensis (OR264547)	F. calakmulensis (OR264548)	F. calakmulensis (OR264550)	F. calakmulensis (OR264551)	F. calakmulensis (OR264552)	F. calakmulensis (OR264554)	F. calakmulensis (OR264555)	F. calakmulensis (OR264556)	F. calakmulensis (OR264557)	F. calakmulensis (OR264558)	F. calakmulensis (OR264559)	F. calakmulensis (OR264560)	F. calakmulensis (OR264561)	F. calakmulensis (OR264562)	F. calakmulensis (OR264564)	F. calakmulensis (OR264565)	F. calakmulensis (OR264568)	F. calakmulensis (OR264571)	F. calakmulensis (OR264570)	Neofoleyellides boerewors (MN663133)	Neofoleyellides boerewors (MN663139)	Neofoleyellides martini (MW774895)	Neofoleyellides steyni (MW598467)
Oswaldofilaria chabaudi (KP760204)
Oswaldofilaria petersi (KP760205)	20.75%
Foleyellides mayenae (KC130678)	27.08%	20.69%
Foleyellides mayenae (KC130679)	27.56%	20.69%	0.31%
Foleyellides mayenae (KC130683)	27.56%	20.69%	0.31%	0.00%
Foleyellides mayenae (KC130686)	27.56%	20.69%	0.31%	0.00%	0.00%
Foleyellides mayenae (KC130681)	27.08%	21.55%	1.25%	1.56%	1.56%	1.56%
Foleyellides mayenae (KC130676)	28.04%	21.55%	1.25%	1.56%	1.56%	1.56%	0.62%
Foleyellides mayenae (KC130675)	26.61%	20.69%	0.93%	1.25%	1.25%	1.25%	1.56%	1.56%
Foleyellides mayenae (KC130682)	26.61%	20.69%	0.31%	0.62%	0.62%	0.62%	0.93%	0.93%	0.62%
Foleyellides mayenae (KC130677)	26.61%	20.69%	0.31%	0.62%	0.62%	0.62%	0.93%	0.93%	0.62%	0.00%
Foleyellides mayenae (KC130685)	26.61%	20.69%	0.31%	0.62%	0.62%	0.62%	0.93%	0.93%	0.62%	0.00%	0.00%
Foleyellides mayenae (KC130684)	26.61%	20.69%	0.31%	0.62%	0.62%	0.62%	0.93%	0.93%	0.62%	0.00%	0.00%	0.00%
Foleyellides striatus (MZ662824)	25.18%	24.19%	15.09%	15.48%	15.48%	15.48%	15.09%	15.88%	15.48%	15.09%	15.09%	15.09%	15.09%
Foleyellides sp.1 (OR264573)	23.11%	19.53%	13.14%	13.52%	13.52%	13.52%	14.28%	14.28%	13.52%	13.14%	13.14%	13.14%	13.14%	12.10%
Foleyellides sp.1 (OR264574)	23.11%	19.53%	13.14%	13.52%	13.52%	13.52%	14.28%	14.28%	13.52%	13.14%	13.14%	13.14%	13.14%	12.10%	0.00%
Foleyellides sp.1 (OR264575)	23.11%	19.53%	13.14%	13.52%	13.52%	13.52%	14.28%	14.28%	13.52%	13.14%	13.14%	13.14%	13.14%	12.10%	0.00%	0.00%
Foleyellides sp.1 (OR264576)	23.11%	19.53%	13.14%	13.52%	13.52%	13.52%	14.28%	14.28%	13.52%	13.14%	13.14%	13.14%	13.14%	12.10%	0.00%	0.00%	0.00%
Foleyellides calakmulensis (OR264566)	25.15%	23.41%	16.16%	16.56%	16.56%	16.56%	16.16%	16.96%	16.96%	16.16%	16.16%	16.16%	16.16%	15.88%	12.50%	12.50%	12.50%	12.50%
Foleyellides calakmulensis (OR264553)	24.70%	22.95%	15.76%	16.16%	16.16%	16.16%	15.76%	16.56%	16.56%	15.76%	15.76%	15.76%	15.76%	16.28%	12.88%	12.88%	12.88%	12.88%	0.31%
Foleyellides calakmulensis (OR264569)	25.15%	23.41%	16.16%	16.56%	16.56%	16.56%	16.16%	16.96%	16.96%	16.16%	16.16%	16.16%	16.16%	15.88%	12.50%	12.50%	12.50%	12.50%	0.00%	0.31%
Foleyellides calakmulensis (OR264546)	26.10%	23.04%	16.61%	17.01%	17.01%	17.01%	16.61%	17.42%	17.42%	16.61%	16.61%	16.61%	16.61%	15.14%	12.54%	12.54%	12.54%	12.54%	1.25%	1.56%	1.25%
Foleyellides calakmulensis (OR264567)	25.61%	22.50%	16.56%	16.96%	16.96%	16.96%	16.56%	17.36%	17.36%	16.56%	16.56%	16.56%	16.56%	15.09%	11.75%	11.75%	11.75%	11.75%	0.93%	1.25%	0.93%	0.93%
Foleyellides calakmulensis (OR264563)	25.61%	22.95%	16.56%	16.96%	16.96%	16.96%	16.56%	17.36%	17.36%	16.56%	16.56%	16.56%	16.56%	15.48%	12.12%	12.12%	12.12%	12.12%	0.62%	0.93%	0.62%	0.62%	0.31%
Foleyellides calakmulensis (OR264549)	25.61%	22.95%	16.56%	16.96%	16.96%	16.96%	16.56%	17.36%	17.36%	16.56%	16.56%	16.56%	16.56%	15.48%	12.12%	12.12%	12.12%	12.12%	0.62%	0.93%	0.62%	0.62%	0.31%	0.00%
Foleyellides calakmulensis (OR264545)	25.61%	22.95%	16.56%	16.96%	16.96%	16.96%	16.56%	17.36%	17.36%	16.56%	16.56%	16.56%	16.56%	15.48%	12.12%	12.12%	12.12%	12.12%	0.62%	0.93%	0.62%	0.62%	0.31%	0.00%	0.00%
Foleyellides calakmulensis (OR264547)	25.61%	22.95%	16.56%	16.96%	16.96%	16.96%	16.56%	17.36%	17.36%	16.56%	16.56%	16.56%	16.56%	15.48%	12.12%	12.12%	12.12%	12.12%	0.62%	0.93%	0.62%	0.62%	0.31%	0.00%	0.00%	0.00%
Foleyellides calakmulensis (OR264548)	25.61%	22.95%	16.56%	16.96%	16.96%	16.96%	16.56%	17.36%	17.36%	16.56%	16.56%	16.56%	16.56%	15.48%	12.12%	12.12%	12.12%	12.12%	0.62%	0.93%	0.62%	0.62%	0.31%	0.00%	0.00%	0.00%	0.00%
Foleyellides calakmulensis (OR264550)	25.61%	22.95%	16.56%	16.96%	16.96%	16.96%	16.56%	17.36%	17.36%	16.56%	16.56%	16.56%	16.56%	15.48%	12.12%	12.12%	12.12%	12.12%	0.62%	0.93%	0.62%	0.62%	0.31%	0.00%	0.00%	0.00%	0.00%	0.00%
Foleyellides calakmulensis (OR264551)	25.61%	22.95%	16.56%	16.96%	16.96%	16.96%	16.56%	17.36%	17.36%	16.56%	16.56%	16.56%	16.56%	15.48%	12.12%	12.12%	12.12%	12.12%	0.62%	0.93%	0.62%	0.62%	0.31%	0.00%	0.00%	0.00%	0.00%	0.00%	0.00%
Foleyellides calakmulensis (OR264552)	25.61%	22.95%	16.56%	16.96%	16.96%	16.96%	16.56%	17.36%	17.36%	16.56%	16.56%	16.56%	16.56%	15.48%	12.12%	12.12%	12.12%	12.12%	0.62%	0.93%	0.62%	0.62%	0.31%	0.00%	0.00%	0.00%	0.00%	0.00%	0.00%	0.00%
Foleyellides calakmulensis (OR264554)	25.61%	22.95%	16.56%	16.96%	16.96%	16.96%	16.56%	17.36%	17.36%	16.56%	16.56%	16.56%	16.56%	15.48%	12.12%	12.12%	12.12%	12.12%	0.62%	0.93%	0.62%	0.62%	0.31%	0.00%	0.00%	0.00%	0.00%	0.00%	0.00%	0.00%	0.00%
Foleyellides calakmulensis (OR264555)	25.61%	22.95%	16.56%	16.96%	16.96%	16.96%	16.56%	17.36%	17.36%	16.56%	16.56%	16.56%	16.56%	15.48%	12.12%	12.12%	12.12%	12.12%	0.62%	0.93%	0.62%	0.62%	0.31%	0.00%	0.00%	0.00%	0.00%	0.00%	0.00%	0.00%	0.00%	0.00%
Foleyellides calakmulensis (OR264556)	25.61%	22.95%	16.56%	16.96%	16.96%	16.96%	16.56%	17.36%	17.36%	16.56%	16.56%	16.56%	16.56%	15.48%	12.12%	12.12%	12.12%	12.12%	0.62%	0.93%	0.62%	0.62%	0.31%	0.00%	0.00%	0.00%	0.00%	0.00%	0.00%	0.00%	0.00%	0.00%	0.00%
Foleyellides calakmulensis (OR264557)	25.61%	22.95%	16.56%	16.96%	16.96%	16.96%	16.56%	17.36%	17.36%	16.56%	16.56%	16.56%	16.56%	15.48%	12.12%	12.12%	12.12%	12.12%	0.62%	0.93%	0.62%	0.62%	0.31%	0.00%	0.00%	0.00%	0.00%	0.00%	0.00%	0.00%	0.00%	0.00%	0.00%	0.00%
Foleyellides calakmulensis (OR264558)	25.61%	22.95%	16.56%	16.96%	16.96%	16.96%	16.56%	17.36%	17.36%	16.56%	16.56%	16.56%	16.56%	15.48%	12.12%	12.12%	12.12%	12.12%	0.62%	0.93%	0.62%	0.62%	0.31%	0.00%	0.00%	0.00%	0.00%	0.00%	0.00%	0.00%	0.00%	0.00%	0.00%	0.00%	0.00%
Foleyellides calakmulensis (OR264559)	25.61%	22.95%	16.56%	16.96%	16.96%	16.96%	16.56%	17.36%	17.36%	16.56%	16.56%	16.56%	16.56%	15.48%	12.12%	12.12%	12.12%	12.12%	0.62%	0.93%	0.62%	0.62%	0.31%	0.00%	0.00%	0.00%	0.00%	0.00%	0.00%	0.00%	0.00%	0.00%	0.00%	0.00%	0.00%	0.00%
Foleyellides calakmulensis (OR264560)	25.61%	22.95%	16.56%	16.96%	16.96%	16.96%	16.56%	17.36%	17.36%	16.56%	16.56%	16.56%	16.56%	15.48%	12.12%	12.12%	12.12%	12.12%	0.62%	0.93%	0.62%	0.62%	0.31%	0.00%	0.00%	0.00%	0.00%	0.00%	0.00%	0.00%	0.00%	0.00%	0.00%	0.00%	0.00%	0.00%	0.00%
Foleyellides calakmulensis (OR264561)	25.61%	22.95%	16.56%	16.96%	16.96%	16.96%	16.56%	17.36%	17.36%	16.56%	16.56%	16.56%	16.56%	15.48%	12.12%	12.12%	12.12%	12.12%	0.62%	0.93%	0.62%	0.62%	0.31%	0.00%	0.00%	0.00%	0.00%	0.00%	0.00%	0.00%	0.00%	0.00%	0.00%	0.00%	0.00%	0.00%	0.00%	0.00%
Foleyellides calakmulensis (OR264562)	25.61%	22.95%	16.56%	16.96%	16.96%	16.96%	16.56%	17.36%	17.36%	16.56%	16.56%	16.56%	16.56%	15.48%	12.12%	12.12%	12.12%	12.12%	0.62%	0.93%	0.62%	0.62%	0.31%	0.00%	0.00%	0.00%	0.00%	0.00%	0.00%	0.00%	0.00%	0.00%	0.00%	0.00%	0.00%	0.00%	0.00%	0.00%	0.00%
Foleyellides calakmulensis (OR264564)	25.61%	22.95%	16.56%	16.96%	16.96%	16.96%	16.56%	17.36%	17.36%	16.56%	16.56%	16.56%	16.56%	15.48%	12.12%	12.12%	12.12%	12.12%	0.62%	0.93%	0.62%	0.62%	0.31%	0.00%	0.00%	0.00%	0.00%	0.00%	0.00%	0.00%	0.00%	0.00%	0.00%	0.00%	0.00%	0.00%	0.00%	0.00%	0.00%	0.00%
Foleyellides calakmulensis (OR264565)	25.61%	22.95%	16.56%	16.96%	16.96%	16.96%	16.56%	17.36%	17.36%	16.56%	16.56%	16.56%	16.56%	15.48%	12.12%	12.12%	12.12%	12.12%	0.62%	0.93%	0.62%	0.62%	0.31%	0.00%	0.00%	0.00%	0.00%	0.00%	0.00%	0.00%	0.00%	0.00%	0.00%	0.00%	0.00%	0.00%	0.00%	0.00%	0.00%	0.00%	0.00%
Foleyellides calakmulensis (OR264568)	25.61%	22.95%	16.56%	16.96%	16.96%	16.96%	16.56%	17.36%	17.36%	16.56%	16.56%	16.56%	16.56%	15.48%	12.12%	12.12%	12.12%	12.12%	0.62%	0.93%	0.62%	0.62%	0.31%	0.00%	0.00%	0.00%	0.00%	0.00%	0.00%	0.00%	0.00%	0.00%	0.00%	0.00%	0.00%	0.00%	0.00%	0.00%	0.00%	0.00%	0.00%	0.00%
Foleyellides calakmulensis (OR264571)	25.61%	22.95%	16.56%	16.96%	16.96%	16.96%	16.56%	17.36%	17.36%	16.56%	16.56%	16.56%	16.56%	15.48%	12.12%	12.12%	12.12%	12.12%	0.62%	0.93%	0.62%	0.62%	0.31%	0.00%	0.00%	0.00%	0.00%	0.00%	0.00%	0.00%	0.00%	0.00%	0.00%	0.00%	0.00%	0.00%	0.00%	0.00%	0.00%	0.00%	0.00%	0.00%	0.00%
Foleyellides calakmulensis (OR264570)	25.15%	22.50%	16.16%	16.56%	16.56%	16.56%	16.16%	16.96%	16.96%	16.16%	16.16%	16.16%	16.16%	15.88%	12.50%	12.50%	12.50%	12.50%	0.93%	0.62%	0.93%	0.93%	0.62%	0.31%	0.31%	0.31%	0.31%	0.31%	0.31%	0.31%	0.31%	0.31%	0.31%	0.31%	0.31%	0.31%	0.31%	0.31%	0.31%	0.31%	0.31%	0.31%	0.31%	0.31%
Neofoleyellides boerewors (MN663133)	32.72%	22.80%	19.36%	19.78%	19.78%	19.78%	20.21%	20.21%	20.21%	19.36%	19.36%	19.36%	19.36%	20.18%	18.49%	18.49%	18.49%	18.49%	19.78%	20.21%	19.78%	19.43%	19.36%	19.78%	19.78%	19.78%	19.78%	19.78%	19.78%	19.78%	19.78%	19.78%	19.78%	19.78%	19.78%	19.78%	19.78%	19.78%	19.78%	19.78%	19.78%	19.78%	19.78%	19.78%	20.21%
Neofoleyellides boerewors (MN663139)	32.72%	22.80%	19.36%	19.78%	19.78%	19.78%	20.21%	20.21%	20.21%	19.36%	19.36%	19.36%	19.36%	20.18%	18.49%	18.49%	18.49%	18.49%	19.78%	20.21%	19.78%	19.43%	19.36%	19.78%	19.78%	19.78%	19.78%	19.78%	19.78%	19.78%	19.78%	19.78%	19.78%	19.78%	19.78%	19.78%	19.78%	19.78%	19.78%	19.78%	19.78%	19.78%	19.78%	19.78%	20.21%	0.00%
Neofoleyellides martini (MW774895)	23.11%	20.32%	19.73%	20.15%	20.15%	20.15%	19.31%	19.31%	20.15%	19.73%	19.73%	19.73%	19.73%	17.74%	15.91%	15.91%	15.91%	15.91%	20.21%	19.78%	20.21%	20.28%	19.36%	19.78%	19.78%	19.78%	19.78%	19.78%	19.78%	19.78%	19.78%	19.78%	19.78%	19.78%	19.78%	19.78%	19.78%	19.78%	19.78%	19.78%	19.78%	19.78%	19.78%	19.78%	19.36%	15.81%	15.81%
Neofoleyellides steyni (MW598467)	25.26%	19.40%	21.29%	21.72%	21.72%	21.72%	22.58%	21.72%	22.15%	21.29%	21.29%	21.29%	21.29%	20.47%	18.20%	18.20%	18.20%	18.20%	21.83%	21.40%	21.83%	21.04%	20.97%	21.40%	21.40%	21.40%	21.40%	21.40%	21.40%	21.40%	21.40%	21.40%	21.40%	21.40%	21.40%	21.40%	21.40%	21.40%	21.40%	21.40%	21.40%	21.40%	21.40%	21.40%	20.97%	13.13%	13.13%	8.88%
Ochoterenella sp.3 (KP760197)	31.03%	21.60%	19.40%	18.99%	18.99%	18.99%	19.82%	20.66%	20.24%	19.40%	19.40%	19.40%	19.40%	19.53%	17.84%	17.84%	17.84%	17.84%	19.87%	19.45%	19.87%	19.52%	19.03%	19.45%	19.45%	19.45%	19.45%	19.45%	19.45%	19.45%	19.45%	19.45%	19.45%	19.45%	19.45%	19.45%	19.45%	19.45%	19.45%	19.45%	19.45%	19.45%	19.45%	19.45%	19.03%	13.58%	13.58%	18.17%	15.83%
Ochoterenella casiraghii n. sp. h1 (PV745116)	22.75%	18.64%	18.59%	19.00%	19.00%	19.00%	19.85%	19.85%	19.00%	18.59%	18.59%	18.59%	18.59%	16.58%	12.80%	12.80%	12.80%	12.80%	17.36%	16.96%	17.36%	17.01%	16.56%	16.96%	16.96%	16.96%	16.96%	16.96%	16.96%	16.96%	16.96%	16.96%	16.96%	16.96%	16.96%	16.96%	16.96%	16.96%	16.96%	16.96%	16.96%	16.96%	16.96%	16.96%	16.56%	14.25%	14.25%	12.76%	13.83%
Ochoterenella casiraghii n. sp. h2 (PV743299)	22.75%	18.64%	18.59%	19.00%	19.00%	19.00%	19.85%	19.85%	19.00%	18.59%	18.59%	18.59%	18.59%	16.58%	12.80%	12.80%	12.80%	12.80%	17.36%	16.96%	17.36%	17.01%	16.56%	16.96%	16.96%	16.96%	16.96%	16.96%	16.96%	16.96%	16.96%	16.96%	16.96%	16.96%	16.96%	16.96%	16.96%	16.96%	16.96%	16.96%	16.96%	16.96%	16.96%	16.96%	16.56%	14.25%	14.25%	12.76%	13.83%
Ochoterenella casiraghii n. sp. h3 (PV743300)	22.75%	18.64%	18.59%	19.00%	19.00%	19.00%	19.85%	19.85%	19.00%	18.59%	18.59%	18.59%	18.59%	16.58%	12.80%	12.80%	12.80%	12.80%	17.36%	16.96%	17.36%	17.01%	16.56%	16.96%	16.96%	16.96%	16.96%	16.96%	16.96%	16.96%	16.96%	16.96%	16.96%	16.96%	16.96%	16.96%	16.96%	16.96%	16.96%	16.96%	16.96%	16.96%	16.96%	16.96%	16.56%	14.25%	14.25%	12.76%	13.83%
Ochoterenella sp.1 (KP760198)	28.52%	19.47%	18.53%	18.53%	18.53%	18.53%	19.78%	18.95%	18.95%	18.53%	18.53%	18.53%	18.53%	21.54%	15.85%	15.85%	15.85%	15.85%	21.50%	21.07%	21.50%	21.58%	20.63%	21.07%	21.07%	21.07%	21.07%	21.07%	21.07%	21.07%	21.07%	21.07%	21.07%	21.07%	21.07%	21.07%	21.07%	21.07%	21.07%	21.07%	21.07%	21.07%	21.07%	21.07%	20.63%	18.95%	18.95%	15.35%	15.72%
Ochoterenella sp.2 (KP760199)	27.61%	20.78%	19.25%	19.25%	19.25%	19.25%	19.66%	20.49%	19.66%	19.25%	19.25%	19.25%	19.25%	18.53%	17.79%	17.79%	17.79%	17.79%	16.90%	16.50%	16.90%	16.16%	15.72%	16.11%	16.11%	16.11%	16.11%	16.11%	16.11%	16.11%	16.11%	16.11%	16.11%	16.11%	16.11%	16.11%	16.11%	16.11%	16.11%	16.11%	16.11%	16.11%	16.11%	16.11%	15.72%	17.34%	17.34%	16.93%	16.91%
Icosiella sp. (MH182623)	20.15%	20.32%	18.45%	18.86%	18.86%	18.86%	18.45%	19.27%	19.68%	18.86%	18.86%	18.86%	18.86%	22.79%	18.49%	18.49%	18.49%	18.49%	18.08%	17.68%	18.08%	18.92%	18.49%	18.49%	18.49%	18.49%	18.49%	18.49%	18.49%	18.49%	18.49%	18.49%	18.49%	18.49%	18.49%	18.49%	18.49%	18.49%	18.49%	18.49%	18.49%	18.49%	18.49%	18.49%	18.08%	21.07%	21.07%	20.10%	22.15%
Icosiella neglecta (OL351827)	23.15%	18.25%	20.97%	20.97%	20.97%	20.97%	21.40%	22.27%	20.97%	20.97%	20.97%	20.97%	20.97%	18.05%	16.23%	16.23%	16.23%	16.23%	21.03%	21.46%	21.03%	20.25%	20.18%	20.60%	20.60%	20.60%	20.60%	20.60%	20.60%	20.60%	20.60%	20.60%	20.60%	20.60%	20.60%	20.60%	20.60%	20.60%	20.60%	20.60%	20.60%	20.60%	20.60%	20.60%	21.03%	17.66%	17.66%	16.14%	16.49%
Icosiella neglecta (OL351809)	24.51%	19.08%	20.97%	20.97%	20.97%	20.97%	21.40%	22.27%	21.83%	20.97%	20.97%	20.97%	20.97%	18.86%	16.63%	16.63%	16.63%	16.63%	21.03%	21.46%	21.03%	20.25%	20.18%	20.60%	20.60%	20.60%	20.60%	20.60%	20.60%	20.60%	20.60%	20.60%	20.60%	20.60%	20.60%	20.60%	20.60%	20.60%	20.60%	20.60%	20.60%	20.60%	20.60%	20.60%	21.03%	17.66%	17.66%	16.54%	17.25%
Icosiella neglecta (OL351811)	23.19%	17.87%	19.73%	19.73%	19.73%	19.73%	20.15%	21.00%	19.73%	19.73%	19.73%	19.73%	19.73%	17.26%	16.25%	16.25%	16.25%	16.25%	20.63%	21.07%	20.63%	19.85%	19.78%	20.21%	20.21%	20.21%	20.21%	20.21%	20.21%	20.21%	20.21%	20.21%	20.21%	20.21%	20.21%	20.21%	20.21%	20.21%	20.21%	20.21%	20.21%	20.21%	20.21%	20.21%	20.63%	17.68%	17.68%	15.76%	17.26%
Icosiella neglecta (OL351812)	22.75%	17.46%	20.15%	20.15%	20.15%	20.15%	20.57%	21.43%	20.15%	20.15%	20.15%	20.15%	20.15%	17.66%	15.85%	15.85%	15.85%	15.85%	20.63%	21.07%	20.63%	19.85%	19.78%	20.21%	20.21%	20.21%	20.21%	20.21%	20.21%	20.21%	20.21%	20.21%	20.21%	20.21%	20.21%	20.21%	20.21%	20.21%	20.21%	20.21%	20.21%	20.21%	20.21%	20.21%	20.63%	17.68%	17.68%	15.37%	16.87%
Icosiella neglecta (OL351829)	22.75%	17.46%	20.15%	20.15%	20.15%	20.15%	20.57%	21.43%	20.15%	20.15%	20.15%	20.15%	20.15%	17.66%	15.85%	15.85%	15.85%	15.85%	20.63%	21.07%	20.63%	19.85%	19.78%	20.21%	20.21%	20.21%	20.21%	20.21%	20.21%	20.21%	20.21%	20.21%	20.21%	20.21%	20.21%	20.21%	20.21%	20.21%	20.21%	20.21%	20.21%	20.21%	20.21%	20.21%	20.63%	17.68%	17.68%	15.37%	16.87%
Icosiella neglecta (OL351810)	22.75%	17.46%	20.15%	20.15%	20.15%	20.15%	20.57%	21.43%	20.15%	20.15%	20.15%	20.15%	20.15%	17.66%	15.85%	15.85%	15.85%	15.85%	20.63%	21.07%	20.63%	19.85%	19.78%	20.21%	20.21%	20.21%	20.21%	20.21%	20.21%	20.21%	20.21%	20.21%	20.21%	20.21%	20.21%	20.21%	20.21%	20.21%	20.21%	20.21%	20.21%	20.21%	20.21%	20.21%	20.63%	17.68%	17.68%	15.37%	16.87%
Icosiella neglecta (OL351819)	23.15%	18.25%	20.97%	20.97%	20.97%	20.97%	21.40%	22.27%	20.97%	20.97%	20.97%	20.97%	20.97%	18.05%	16.23%	16.23%	16.23%	16.23%	21.03%	21.46%	21.03%	20.25%	20.18%	20.60%	20.60%	20.60%	20.60%	20.60%	20.60%	20.60%	20.60%	20.60%	20.60%	20.60%	20.60%	20.60%	20.60%	20.60%	20.60%	20.60%	20.60%	20.60%	20.60%	20.60%	21.03%	17.66%	17.66%	16.14%	16.49%
Icosiella neglecta (OL351821)	23.56%	18.64%	21.37%	21.37%	21.37%	21.37%	21.80%	22.67%	21.37%	21.37%	21.37%	21.37%	21.37%	18.43%	16.60%	16.60%	16.60%	16.60%	21.43%	21.86%	21.43%	20.64%	20.57%	21.00%	21.00%	21.00%	21.00%	21.00%	21.00%	21.00%	21.00%	21.00%	21.00%	21.00%	21.00%	21.00%	21.00%	21.00%	21.00%	21.00%	21.00%	21.00%	21.00%	21.00%	21.43%	18.05%	18.05%	16.52%	16.87%
Icosiella neglecta (OL351800)	22.71%	18.66%	21.40%	21.40%	21.40%	21.40%	21.83%	22.71%	21.40%	21.40%	21.40%	21.40%	21.40%	18.45%	16.63%	16.63%	16.63%	16.63%	21.46%	21.90%	21.46%	20.68%	20.60%	21.03%	21.03%	21.03%	21.03%	21.03%	21.03%	21.03%	21.03%	21.03%	21.03%	21.03%	21.03%	21.03%	21.03%	21.03%	21.03%	21.03%	21.03%	21.03%	21.03%	21.03%	21.46%	18.06%	18.06%	16.54%	16.88%
Icosiella neglecta (OL351820)	23.56%	18.64%	21.37%	21.37%	21.37%	21.37%	21.80%	22.67%	21.37%	21.37%	21.37%	21.37%	21.37%	18.43%	16.60%	16.60%	16.60%	16.60%	21.43%	21.86%	21.43%	20.64%	20.57%	21.00%	21.00%	21.00%	21.00%	21.00%	21.00%	21.00%	21.00%	21.00%	21.00%	21.00%	21.00%	21.00%	21.00%	21.00%	21.00%	21.00%	21.00%	21.00%	21.00%	21.00%	21.43%	18.05%	18.05%	16.52%	16.87%
Icosiella neglecta (OL351822)	24.01%	18.28%	21.37%	21.37%	21.37%	21.37%	21.80%	22.67%	21.37%	21.37%	21.37%	21.37%	21.37%	18.06%	17.01%	17.01%	17.01%	17.01%	21.07%	21.50%	21.07%	20.28%	20.21%	20.63%	20.63%	20.63%	20.63%	20.63%	20.63%	20.63%	20.63%	20.63%	20.63%	20.63%	20.63%	20.63%	20.63%	20.63%	20.63%	20.63%	20.63%	20.63%	20.63%	20.63%	21.07%	17.68%	17.68%	16.16%	16.50%
Icosiella neglecta (OL351824)	23.56%	19.06%	21.80%	21.80%	21.80%	21.80%	22.23%	23.11%	21.80%	21.80%	21.80%	21.80%	21.80%	18.84%	17.01%	17.01%	17.01%	17.01%	21.86%	22.30%	21.86%	21.07%	21.00%	21.43%	21.43%	21.43%	21.43%	21.43%	21.43%	21.43%	21.43%	21.43%	21.43%	21.43%	21.43%	21.43%	21.43%	21.43%	21.43%	21.43%	21.43%	21.43%	21.43%	21.43%	21.86%	18.45%	18.45%	16.91%	17.26%
Icosiella neglecta (OL351828)	23.56%	18.64%	21.37%	21.37%	21.37%	21.37%	21.80%	22.67%	21.37%	21.37%	21.37%	21.37%	21.37%	18.43%	16.60%	16.60%	16.60%	16.60%	21.43%	21.86%	21.43%	20.64%	20.57%	21.00%	21.00%	21.00%	21.00%	21.00%	21.00%	21.00%	21.00%	21.00%	21.00%	21.00%	21.00%	21.00%	21.00%	21.00%	21.00%	21.00%	21.00%	21.00%	21.00%	21.00%	21.43%	18.05%	18.05%	16.52%	16.87%
Icosiella neglecta (OL351814)	23.56%	18.64%	20.94%	20.94%	20.94%	20.94%	21.37%	22.23%	20.94%	20.94%	20.94%	20.94%	20.94%	18.03%	16.60%	16.60%	16.60%	16.60%	20.63%	21.07%	20.63%	20.28%	20.21%	20.63%	20.63%	20.63%	20.63%	20.63%	20.63%	20.63%	20.63%	20.63%	20.63%	20.63%	20.63%	20.63%	20.63%	20.63%	20.63%	20.63%	20.63%	20.63%	20.63%	20.63%	21.07%	17.28%	17.28%	16.52%	16.87%
Icosiella neglecta (OL351823)	24.01%	19.06%	21.80%	21.80%	21.80%	21.80%	22.23%	23.11%	21.80%	21.80%	21.80%	21.80%	21.80%	18.84%	17.01%	17.01%	17.01%	17.01%	21.86%	22.30%	21.86%	21.07%	21.00%	21.43%	21.43%	21.43%	21.43%	21.43%	21.43%	21.43%	21.43%	21.43%	21.43%	21.43%	21.43%	21.43%	21.43%	21.43%	21.43%	21.43%	21.43%	21.43%	21.43%	21.43%	21.86%	18.45%	18.45%	16.91%	17.26%
Icosiella neglecta (OL351826)	23.60%	18.66%	20.54%	20.54%	20.54%	20.54%	20.97%	21.83%	21.40%	20.54%	20.54%	20.54%	20.54%	18.05%	16.23%	16.23%	16.23%	16.23%	20.60%	21.03%	20.60%	19.82%	19.75%	20.18%	20.18%	20.18%	20.18%	20.18%	20.18%	20.18%	20.18%	20.18%	20.18%	20.18%	20.18%	20.18%	20.18%	20.18%	20.18%	20.18%	20.18%	20.18%	20.18%	20.18%	20.60%	17.26%	17.26%	16.14%	16.10%
Icosiella neglecta (KP760188)	23.60%	18.66%	20.54%	20.54%	20.54%	20.54%	20.97%	21.83%	21.40%	20.54%	20.54%	20.54%	20.54%	18.05%	16.23%	16.23%	16.23%	16.23%	20.60%	21.03%	20.60%	19.82%	19.75%	20.18%	20.18%	20.18%	20.18%	20.18%	20.18%	20.18%	20.18%	20.18%	20.18%	20.18%	20.18%	20.18%	20.18%	20.18%	20.18%	20.18%	20.18%	20.18%	20.18%	20.18%	20.60%	17.26%	17.26%	16.14%	16.10%
Icosiella neglecta (OL351803)	23.15%	18.25%	20.97%	20.97%	20.97%	20.97%	21.40%	22.27%	20.97%	20.97%	20.97%	20.97%	20.97%	18.05%	16.23%	16.23%	16.23%	16.23%	21.03%	21.46%	21.03%	20.25%	20.18%	20.60%	20.60%	20.60%	20.60%	20.60%	20.60%	20.60%	20.60%	20.60%	20.60%	20.60%	20.60%	20.60%	20.60%	20.60%	20.60%	20.60%	20.60%	20.60%	20.60%	20.60%	21.03%	17.66%	17.66%	16.14%	16.49%
Icosiella neglecta (OL351804)	23.60%	18.25%	20.54%	20.54%	20.54%	20.54%	20.97%	21.83%	20.54%	20.54%	20.54%	20.54%	20.54%	18.45%	16.63%	16.63%	16.63%	16.63%	21.03%	21.46%	21.03%	20.25%	20.18%	20.60%	20.60%	20.60%	20.60%	20.60%	20.60%	20.60%	20.60%	20.60%	20.60%	20.60%	20.60%	20.60%	20.60%	20.60%	20.60%	20.60%	20.60%	20.60%	20.60%	20.60%	21.03%	18.06%	18.06%	16.54%	16.88%
Icosiella neglecta (OL351807)	22.71%	18.66%	21.40%	21.40%	21.40%	21.40%	21.83%	22.71%	21.40%	21.40%	21.40%	21.40%	21.40%	18.45%	16.63%	16.63%	16.63%	16.63%	21.46%	21.90%	21.46%	20.68%	20.60%	21.03%	21.03%	21.03%	21.03%	21.03%	21.03%	21.03%	21.03%	21.03%	21.03%	21.03%	21.03%	21.03%	21.03%	21.03%	21.03%	21.03%	21.03%	21.03%	21.03%	21.03%	21.46%	18.06%	18.06%	16.54%	16.88%
Icosiella neglecta (OL351799)	23.15%	18.25%	20.97%	20.97%	20.97%	20.97%	21.40%	22.27%	20.97%	20.97%	20.97%	20.97%	20.97%	18.05%	16.23%	16.23%	16.23%	16.23%	21.03%	21.46%	21.03%	20.25%	20.18%	20.60%	20.60%	20.60%	20.60%	20.60%	20.60%	20.60%	20.60%	20.60%	20.60%	20.60%	20.60%	20.60%	20.60%	20.60%	20.60%	20.60%	20.60%	20.60%	20.60%	20.60%	21.03%	17.66%	17.66%	16.14%	16.49%
Icosiella neglecta (OL351816)	23.15%	18.25%	20.97%	20.97%	20.97%	20.97%	21.40%	22.27%	20.97%	20.97%	20.97%	20.97%	20.97%	18.05%	16.23%	16.23%	16.23%	16.23%	21.03%	21.46%	21.03%	20.25%	20.18%	20.60%	20.60%	20.60%	20.60%	20.60%	20.60%	20.60%	20.60%	20.60%	20.60%	20.60%	20.60%	20.60%	20.60%	20.60%	20.60%	20.60%	20.60%	20.60%	20.60%	20.60%	21.03%	17.66%	17.66%	16.14%	16.49%
Icosiella neglecta (OL351815)	23.15%	18.25%	21.40%	21.40%	21.40%	21.40%	21.83%	22.71%	21.40%	21.40%	21.40%	21.40%	21.40%	18.45%	16.63%	16.63%	16.63%	16.63%	21.46%	21.90%	21.46%	20.68%	20.60%	21.03%	21.03%	21.03%	21.03%	21.03%	21.03%	21.03%	21.03%	21.03%	21.03%	21.03%	21.03%	21.03%	21.03%	21.03%	21.03%	21.03%	21.03%	21.03%	21.03%	21.03%	21.46%	18.06%	18.06%	16.54%	16.88%
Icosiella neglecta (OL351802)	23.15%	18.25%	20.97%	20.97%	20.97%	20.97%	21.40%	22.27%	20.97%	20.97%	20.97%	20.97%	20.97%	18.05%	16.23%	16.23%	16.23%	16.23%	21.03%	21.46%	21.03%	20.25%	20.18%	20.60%	20.60%	20.60%	20.60%	20.60%	20.60%	20.60%	20.60%	20.60%	20.60%	20.60%	20.60%	20.60%	20.60%	20.60%	20.60%	20.60%	20.60%	20.60%	20.60%	20.60%	21.03%	17.66%	17.66%	16.14%	16.49%
Icosiella neglecta (OL351801)	23.15%	18.25%	20.97%	20.97%	20.97%	20.97%	21.40%	22.27%	20.97%	20.97%	20.97%	20.97%	20.97%	18.05%	16.23%	16.23%	16.23%	16.23%	21.03%	21.46%	21.03%	20.25%	20.18%	20.60%	20.60%	20.60%	20.60%	20.60%	20.60%	20.60%	20.60%	20.60%	20.60%	20.60%	20.60%	20.60%	20.60%	20.60%	20.60%	20.60%	20.60%	20.60%	20.60%	20.60%	21.03%	17.66%	17.66%	16.14%	16.49%
Icosiella neglecta (OL351805)	22.71%	18.66%	21.40%	21.40%	21.40%	21.40%	21.83%	22.71%	21.40%	21.40%	21.40%	21.40%	21.40%	18.05%	16.63%	16.63%	16.63%	16.63%	21.46%	21.90%	21.46%	20.68%	20.60%	21.03%	21.03%	21.03%	21.03%	21.03%	21.03%	21.03%	21.03%	21.03%	21.03%	21.03%	21.03%	21.03%	21.03%	21.03%	21.03%	21.03%	21.03%	21.03%	21.03%	21.03%	21.46%	18.06%	18.06%	15.75%	16.88%
Icosiella neglecta (OL351806)	23.60%	18.66%	20.54%	20.54%	20.54%	20.54%	20.97%	21.83%	20.54%	20.54%	20.54%	20.54%	20.54%	17.65%	16.63%	16.63%	16.63%	16.63%	21.03%	21.46%	21.03%	20.25%	20.18%	20.60%	20.60%	20.60%	20.60%	20.60%	20.60%	20.60%	20.60%	20.60%	20.60%	20.60%	20.60%	20.60%	20.60%	20.60%	20.60%	20.60%	20.60%	20.60%	20.60%	20.60%	21.03%	17.66%	17.66%	16.54%	16.88%
Icosiella neglecta (OL351808)	23.60%	18.66%	21.40%	21.40%	21.40%	21.40%	20.97%	21.83%	21.40%	21.40%	21.40%	21.40%	21.40%	18.05%	16.63%	16.63%	16.63%	16.63%	21.03%	21.46%	21.03%	20.25%	20.18%	20.60%	20.60%	20.60%	20.60%	20.60%	20.60%	20.60%	20.60%	20.60%	20.60%	20.60%	20.60%	20.60%	20.60%	20.60%	20.60%	20.60%	20.60%	20.60%	20.60%	20.60%	21.03%	17.66%	17.66%	15.75%	16.88%
Icosiella neglecta (OL351813)	23.19%	18.28%	20.94%	20.94%	20.94%	20.94%	21.37%	22.23%	20.94%	20.94%	20.94%	20.94%	20.94%	18.06%	16.25%	16.25%	16.25%	16.25%	21.43%	21.86%	21.43%	20.64%	20.57%	21.00%	21.00%	21.00%	21.00%	21.00%	21.00%	21.00%	21.00%	21.00%	21.00%	21.00%	21.00%	21.00%	21.00%	21.00%	21.00%	21.00%	21.00%	21.00%	21.00%	21.00%	21.43%	17.68%	17.68%	16.16%	16.50%
Icosiella neglecta (OL351817)	23.15%	18.25%	20.97%	20.97%	20.97%	20.97%	21.40%	22.27%	20.97%	20.97%	20.97%	20.97%	20.97%	18.05%	16.23%	16.23%	16.23%	16.23%	21.03%	21.46%	21.03%	20.25%	20.18%	20.60%	20.60%	20.60%	20.60%	20.60%	20.60%	20.60%	20.60%	20.60%	20.60%	20.60%	20.60%	20.60%	20.60%	20.60%	20.60%	20.60%	20.60%	20.60%	20.60%	20.60%	21.03%	17.66%	17.66%	16.14%	16.88%
Icosiella neglecta (OL351818)	23.15%	18.25%	20.97%	20.97%	20.97%	20.97%	21.40%	22.27%	20.97%	20.97%	20.97%	20.97%	20.97%	18.05%	16.23%	16.23%	16.23%	16.23%	21.03%	21.46%	21.03%	20.25%	20.18%	20.60%	20.60%	20.60%	20.60%	20.60%	20.60%	20.60%	20.60%	20.60%	20.60%	20.60%	20.60%	20.60%	20.60%	20.60%	20.60%	20.60%	20.60%	20.60%	20.60%	20.60%	21.03%	17.66%	17.66%	16.14%	16.49%
Icosiella neglecta (OL351825)	23.60%	18.66%	21.40%	21.40%	21.40%	21.40%	21.83%	22.71%	21.40%	21.40%	21.40%	21.40%	21.40%	18.45%	16.63%	16.63%	16.63%	16.63%	21.46%	21.90%	21.46%	20.68%	20.60%	21.03%	21.03%	21.03%	21.03%	21.03%	21.03%	21.03%	21.03%	21.03%	21.03%	21.03%	21.03%	21.03%	21.03%	21.03%	21.03%	21.03%	21.03%	21.03%	21.03%	21.03%	21.46%	18.06%	18.06%	16.54%	16.88%
Icosiella neglecta (KP760189)	23.15%	18.25%	20.97%	20.97%	20.97%	20.97%	21.40%	22.27%	20.97%	20.97%	20.97%	20.97%	20.97%	18.05%	16.23%	16.23%	16.23%	16.23%	21.03%	21.46%	21.03%	20.25%	20.18%	20.60%	20.60%	20.60%	20.60%	20.60%	20.60%	20.60%	20.60%	20.60%	20.60%	20.60%	20.60%	20.60%	20.60%	20.60%	20.60%	20.60%	20.60%	20.60%	20.60%	20.60%	21.03%	17.66%	17.66%	16.14%	16.49%
Onchocerca volvulus (AF015193) (Outgroup)	25.30%	13.21%	18.49%	18.49%	18.49%	18.49%	19.73%	19.73%	18.90%	18.49%	18.49%	18.49%	18.49%	19.34%	17.31%	17.31%	17.31%	17.31%	21.74%	21.31%	21.74%	21.39%	20.89%	21.31%	21.31%	21.31%	21.31%	21.31%	21.31%	21.31%	21.31%	21.31%	21.31%	21.31%	21.31%	21.31%	21.31%	21.31%	21.31%	21.31%	21.31%	21.31%	21.31%	21.31%	20.89%	16.52%	16.52%	18.08%	18.81%
Dipetalonema robini (KP760183) (Outgroup)	23.64%	18.47%	19.64%	20.05%	20.05%	20.05%	20.89%	20.89%	20.47%	19.64%	19.64%	19.64%	19.64%	22.27%	16.96%	16.96%	16.96%	16.96%	18.45%	18.05%	18.45%	18.11%	17.65%	18.05%	18.05%	18.05%	18.05%	18.05%	18.05%	18.05%	18.05%	18.05%	18.05%	18.05%	18.05%	18.05%	18.05%	18.05%	18.05%	18.05%	18.05%	18.05%	18.05%	18.05%	17.65%	17.23%	17.23%	16.60%	19.29%
[truncated: 42 more columns]

## Sheet: Caption
Table. Estimates of Evolutionary Divergence between Sequences
The number of base substitutions per site from between sequences are shown. Analyses were conducted using the Kimura 2-parameter model [1]. This analysis involved 91 nucleotide sequences. All ambiguous positions were removed for each sequence pair (pairwise deletion option). There were a total of 325 positions in the final dataset. Evolutionary analyses were conducted in MEGA11 [2]
1. Kimura M. (1980). A simple method for estimating evolutionary rate of base substitutions through comparative studies of nucleotide sequences. Journal of Molecular Evolution 16:111-120.
2. Tamura K., Stecher G., and Kumar S. (2021). MEGA 11: Molecular Evolutionary Genetics Analysis Version 11. Molecular Biology and Evolution https://doi.org/10.1093/molbev/msab120.
Disclaimer: Although utmost care has been taken to ensure the correctness of the caption, the caption text is provided "as is" without any warranty of any kind. Authors advise the user to carefully check the caption prior to its use for any purpose and report any errors or problems to the authors immediately (www.megasoftware.net). In no event shall the authors and their employers be liable for a…
